# Supplementary material for: Design of a Reconfigurable Wall Disinfection Robot
Source: Sensors (Basel). 2021 Sep 11;21(18):6096. doi: 10.3390/s21186096 (PMC8472289; doi:10.3390/s21186096)
Supplement: Supplementary file 1 [file sensors-21-06096-s001.zip]

Archive with 1 entries (1 files):
- sensors-1347133-supplementary.mp4
